# Supplementary material for: Living After Pelvic Exenteration: A Mixed-Methods Synthesis of Quality-of-Life Outcomes and Patient Perspectives
Source: J Clin Med. 2025 Sep 17;14(18):6541. doi: 10.3390/jcm14186541 (PMC12470396; doi:10.3390/jcm14186541)
Supplement: Supplementary file 1 [file jcm-14-06541-s001.zip]

Archive with 1 entries (1 files):
- jcm-3820379-supplementary.pdf
